# Supplementary material for: First assessment of the biodiversity of praying mantises (Insecta: Mantodea) in Cameroon with DNA barcoding
Source: PLoS One. 2024 May 23;19(5):e0304163. doi: 10.1371/journal.pone.0304163 (PMC11115298; doi:10.1371/journal.pone.0304163)
Supplement: S2 Table — (XLSX) [file pone.0304163.s002.xlsx]

## Sheet: Sheet1
	Achlaena_grandis_VGPC23331	Alalomantis_muta_VGPC23798	Alalomantis_muta_Gabon_MANNM347	Alalomantis_muta_Gabon_MANNM349	Amorphoscelis_cf_pulchra_VGPC23541	Amorphoscelis_griffinii_VGPC23364	Amorphoscelis_grisea_VGPC23366	Amorphoscelis_grisea_VGPC23365	Amorphoscelis_lamottei_VGPC23363	Amorphoscelis_sp_CAR_MAGAA239	Anasigerpes_amieti_CAR_MANNM503	Anasigerpes_bifasciata_VGPC23429	Anasigerpes_centralis_CAR_MANNM505	Anasigerpes_heydeni_VGPC23435	Bolivaroscelis_bolivari_VGPC23544	Bolivaroscelis_carinata_VGPC23424	Cataspilota_calabarica_VGPC23701	Cataspilota_calabarica_Cameroon_MANNM341	Cataspilota_calabarica_Cameroon_MANNM343	Cataspilota_sp_CAR_MANNM394	Cataspilota_sp_CAR_MANNM395	Cataspilota_sp_CAR_MANNM396	Cataspilota_sp_CAR_MANNM406	Cataspilota_sp_CAR_MANNM407	Cataspilota_sp_CAR_MANNM408	Cataspilota_guineensis_VGPC23312	Cataspilota_lolodorfana_CAR_MANNM397	Cataspilota_lolodorfana_Cameroon_MANNM342	Cataspilota_lolodorfana_VGPC23682	Cataspilota_tristis_VGPC23681	Caudatoscelis_caudata_VGPC23351	Caudatoscelis_caudata_CAR_MAGAA233	Chlidonoptera_roxanae_CAR_MANNM398	Chlidonoptera_roxanae_CAR_MANNM404	Chlidonoptera_roxanae_CAR_MANNM405	Chlidonoptera_vexillum_VGPC23507	Chloroharpax_modesta_CAR_MANNM437	Chloroharpax_modesta_CAR_MANNM452	Chloroharpax_modesta_Cameroon_MANNM245	Chloroharpax_modesta_VGPC23442	Chrysomantis_cachani_VGPC23379	Chrysomantis_cachani_CAR_MANNM509	Chrysomantis_cachani_CAR_MANNM510	Chrysomantis_cachani_VGPC23380	Chrysomantis_speciosa_CAR_MANNM507	Chrysomantis_speciosa_CAR_MANNM508	Chrysomantis_speciosa_VGPC23378	Congoharpax_aberrans_VGPC23375	Dactylopteryx_flexuosa_VGPC23385
Achlaena_grandis_VGPC23331	0
Alalomantis_muta_VGPC23798	0.906996	0
Alalomantis_muta_Gabon_MANNM347	0.978424	0.0536	0
Alalomantis_muta_Gabon_MANNM349	0.992679	0.0542525	1e-06	0
Amorphoscelis_cf_pulchra_VGPC23541	0.911374	0.611008	0.702239	0.707953	0
Amorphoscelis_griffinii_VGPC23364	0.830701	0.831367	0.93178	0.945474	0.587645	0
Amorphoscelis_grisea_VGPC23366	1.11548	0.737114	0.951008	0.965276	0.585455	0.324194	0
Amorphoscelis_grisea_VGPC23365	1.09287	0.724699	0.949795	0.964031	0.569125	0.323055	0.0045453	0
Amorphoscelis_lamottei_VGPC23363	1.15746	0.814326	0.930747	0.935974	0.349926	0.549538	0.56697	0.581032	0
Amorphoscelis_sp_CAR_MAGAA239	1.00723	0.758893	0.79154	0.80323	0.575438	0.278299	0.555553	0.553561	0.544795	0
Anasigerpes_amieti_CAR_MANNM503	0.633084	0.650361	0.684763	0.684763	0.516521	0.606163	0.735541	0.732407	0.741489	0.589091	0
Anasigerpes_bifasciata_VGPC23429	0.636387	0.678809	0.719843	0.73071	0.710303	0.631063	0.845418	0.842217	0.865217	0.593852	0.141746	0
Anasigerpes_centralis_CAR_MANNM505	0.649124	0.680743	0.72034	0.72034	0.576901	0.524966	0.716028	0.712839	0.735445	0.576715	0.106574	0.101269	0
Anasigerpes_heydeni_VGPC23435	0.774544	0.647807	0.6655	0.676335	0.636778	0.57623	0.93338	0.929569	0.761085	0.750215	0.185755	0.145328	0.0950917	0
Bolivaroscelis_bolivari_VGPC23544	1.17548	0.865318	0.940567	0.954371	0.53919	0.625526	0.709277	0.706712	0.508763	0.525533	0.752987	0.788281	0.791241	0.766443	0
Bolivaroscelis_carinata_VGPC23424	1.08752	0.652612	0.68645	0.691836	0.583407	0.613723	0.540199	0.538301	0.483764	0.674604	0.7008	0.6888	0.790521	0.792547	0.60387	0
Cataspilota_calabarica_VGPC23701	0.806208	0.326877	0.35236	0.349165	0.598189	0.766103	0.793797	0.790806	0.830497	0.712571	0.622246	0.582672	0.604036	0.614474	0.867123	0.785099	0
Cataspilota_calabarica_Cameroon_MANNM341	0.779934	0.355633	0.370923	0.370923	0.591008	0.793372	0.817755	0.814551	0.905853	0.757184	0.670059	0.600079	0.649332	0.682824	0.876777	0.850475	0.0256625	0
Cataspilota_calabarica_Cameroon_MANNM343	0.800673	0.353289	0.368353	0.370475	0.585517	0.774242	0.801403	0.79826	0.872493	0.739555	0.66809	0.589529	0.666098	0.692716	0.87486	0.832302	0.0273398	0.0073529	0
Cataspilota_sp_CAR_MANNM394	0.88223	0.49759	0.523183	0.523183	0.658017	0.910138	0.829098	0.825906	1.08525	0.85409	0.718692	0.691359	0.860532	0.834955	0.935695	0.866929	0.312902	0.319298	0.320544	0
Cataspilota_sp_CAR_MANNM395	0.88223	0.49759	0.523183	0.523183	0.658017	0.910138	0.829098	0.825906	1.08525	0.85409	0.718692	0.691359	0.860532	0.834955	0.935695	0.866929	0.312902	0.319298	0.320544	1e-06	0
Cataspilota_sp_CAR_MANNM396	0.93845	0.524242	0.544528	0.544528	0.656636	0.869517	0.739902	0.736633	1.22647	0.864374	0.776051	0.818559	0.906127	0.951085	0.993462	0.899617	0.370258	0.352992	0.354387	0.0088713	0.0088713	0
Cataspilota_sp_CAR_MANNM406	0.867708	0.480277	0.50752	0.50752	0.647181	0.895462	0.815426	0.812307	1.06774	0.836916	0.705192	0.678906	0.843681	0.819567	0.920405	0.844165	0.30776	0.298742	0.299983	0.0055414	0.0055414	0.0042531	0
Cataspilota_sp_CAR_MANNM407	0.875376	0.499712	0.527401	0.527401	0.652829	0.920726	0.822613	0.819454	1.07726	0.86196	0.730659	0.702765	0.873316	0.846934	0.946458	0.851407	0.323564	0.31367	0.314892	0.0054894	0.0054894	0.0064247	0.0035864	0
Cataspilota_sp_CAR_MANNM408	0.918149	0.523948	0.544302	0.544302	0.622808	0.896756	0.682504	0.67945	1.15306	0.848074	0.782792	0.822983	0.913765	0.97039	0.993146	0.857242	0.373033	0.355616	0.357006	0.0065103	0.0065103	0.0064535	0.0020825	1e-06	0
Cataspilota_guineensis_VGPC23312	0.866909	0.35649	0.412449	0.414189	0.631012	0.67711	0.677515	0.675002	0.84983	0.719944	0.699356	0.560977	0.681902	0.70732	0.977698	0.760426	0.16163	0.158997	0.155852	0.226213	0.226213	0.209374	0.223041	0.236773	0.212108	0
Cataspilota_lolodorfana_CAR_MANNM397	0.878516	0.415844	0.446952	0.446952	0.607549	0.771914	0.752987	0.750103	0.930321	0.811787	0.628618	0.616998	0.805924	0.730556	0.919089	0.773945	0.236964	0.229463	0.227845	0.0829651	0.0829651	0.0770342	0.0765672	0.0837912	0.0797608	0.174941	0
Cataspilota_lolodorfana_Cameroon_MANNM342	0.819323	0.390237	0.420665	0.420665	0.733816	0.808946	0.790671	0.806543	1.0274	0.817106	0.665773	0.615773	0.776717	0.728638	0.974113	0.793259	0.271645	0.25623	0.266106	0.0679459	0.0679459	0.0619716	0.0630011	0.0694077	0.0645971	0.187555	0.0733007	0
Cataspilota_lolodorfana_VGPC23682	0.869342	0.361605	0.422924	0.428684	0.67587	0.810904	0.748054	0.745343	0.910461	0.844397	0.613375	0.613313	0.797841	0.715873	0.970361	0.727437	0.222534	0.240027	0.235623	0.104812	0.104812	0.0894186	0.0904167	0.090762	0.0784629	0.200018	0.044754	0.069191	0
Cataspilota_tristis_VGPC23681	0.827105	0.368604	0.420179	0.426549	0.651536	0.679303	0.759137	0.756103	0.773628	0.741795	0.586866	0.538801	0.572599	0.513958	0.817904	0.704538	0.0960614	0.126382	0.136702	0.349723	0.349723	0.362705	0.3434	0.361169	0.376004	0.171847	0.273253	0.28263	0.24517	0
Caudatoscelis_caudata_VGPC23351	1.07847	0.73911	0.804473	0.811818	0.449945	0.576437	0.634905	0.632687	0.549013	0.543346	0.70637	0.703072	0.738826	0.632567	0.537361	0.535164	0.836493	0.912282	0.915047	0.823052	0.823052	0.824833	0.809985	0.833345	0.828813	0.847182	0.726232	0.747217	0.73243	0.791482	0
Caudatoscelis_caudata_CAR_MAGAA233	1.12568	0.753843	0.824487	0.832097	0.469669	0.588172	0.64396	0.641713	0.58621	0.540671	0.751389	0.700214	0.717024	0.629492	0.525369	0.589764	0.815114	0.893412	0.896383	0.866726	0.866726	0.851123	0.852996	0.877065	0.855189	0.834604	0.770106	0.788831	0.767473	0.7693	0.0086562	0
Chlidonoptera_roxanae_CAR_MANNM398	0.984483	0.648575	0.711346	0.711346	0.700206	0.598738	0.558219	0.555795	0.698192	0.599702	0.665772	0.643512	0.615402	0.560995	0.770171	0.7387	0.844425	0.909949	0.897128	1.03519	1.03519	1.11352	1.0162	1.04739	1.10996	0.87427	0.940755	1.00806	0.944208	0.822087	0.54852	0.587475	0
Chlidonoptera_roxanae_CAR_MANNM404	0.981825	0.64574	0.708576	0.708576	0.697569	0.596044	0.55558	0.55316	0.695552	0.597009	0.663046	0.640639	0.612526	0.557936	0.775547	0.736099	0.8417	0.907253	0.894414	1.03253	1.03253	1.11068	1.01356	1.04475	1.1071	0.871528	0.938112	1.00545	0.941578	0.81914	0.54595	0.584893	0.0019523	0
Chlidonoptera_roxanae_CAR_MANNM405	0.9866	0.650669	0.71341	0.71341	0.684119	0.583152	0.543281	0.540899	0.682109	0.601684	0.667789	0.645633	0.617521	0.563248	0.780258	0.72253	0.846521	0.912059	0.878908	1.03732	1.03732	1.11582	1.01833	1.04952	1.11227	0.876396	0.94284	1.01014	0.946284	0.824339	0.534051	0.572628	0.0039331	0.00198	0
Chlidonoptera_vexillum_VGPC23507	0.858989	0.604288	0.632541	0.637604	0.788453	0.77331	0.681701	0.679148	0.650393	0.738067	0.665455	0.522107	0.613004	0.606293	0.916169	0.722391	0.719737	0.754233	0.753406	0.938175	0.938175	1.13208	0.922158	0.949426	1.1338	0.688214	0.899185	0.915661	0.879875	0.65457	0.623984	0.629568	0.276181	0.273453	0.278155	0
Chloroharpax_modesta_CAR_MANNM437	0.800693	0.583519	0.627451	0.627451	0.704707	0.84212	1.00343	0.999306	0.881826	0.858571	0.611279	0.557986	0.556979	0.589365	0.942283	0.905061	0.596635	0.627959	0.642762	0.913524	0.913524	1.08367	0.89773	0.924883	1.06568	0.786606	0.752241	0.763871	0.730038	0.684816	0.764159	0.765413	0.541712	0.538989	0.543719	0.53916	0
Chloroharpax_modesta_CAR_MANNM452	0.803304	0.590671	0.632982	0.632982	0.70927	0.811368	0.965371	0.961524	0.882783	0.827892	0.626679	0.509038	0.531384	0.535898	0.92055	0.883212	0.546717	0.576193	0.590366	0.890104	0.890104	1.10799	0.874977	0.901232	1.08995	0.766016	0.747799	0.747982	0.715312	0.64526	0.706096	0.707314	0.517386	0.514643	0.51941	0.495883	0.0062595	0
Chloroharpax_modesta_Cameroon_MANNM245	0.822481	0.835994	0.988147	0.988147	0.901198	0.95162	1.11513	1.0911	0.861676	0.976814	0.711148	0.688676	0.655375	0.882555	1.17818	0.867466	0.696573	0.787572	0.782606	1.10452	1.10452	1.17414	1.10452	1.10452	1.10452	1.03431	1.01319	1.00851	0.97697	0.786139	1.02527	1.02869	0.626994	0.620617	0.620617	0.766695	0.0108079	0.0108079	0
Chloroharpax_modesta_VGPC23442	0.785674	0.533605	0.616149	0.625271	0.729913	0.804871	0.937484	0.933885	0.794916	0.846869	0.655564	0.458875	0.571688	0.493945	0.97773	0.87241	0.553095	0.601044	0.590878	0.90208	0.90208	1.11291	0.886512	0.913404	1.09432	0.725297	0.761449	0.753345	0.70816	0.627132	0.735827	0.73306	0.466012	0.463284	0.468034	0.424531	0.0386163	0.0293339	1e-06	0
Chrysomantis_cachani_VGPC23379	0.91677	0.761833	0.748544	0.759888	0.713735	0.784513	0.826253	0.8232	0.918921	0.765578	0.30934	0.278811	0.23202	0.309221	0.958709	0.899113	0.553644	0.602092	0.59189	0.820161	0.820161	0.892335	0.806191	0.828181	0.91457	0.620364	0.717269	0.726978	0.705735	0.557812	0.716713	0.737379	0.782931	0.780243	0.784965	0.714864	0.583142	0.533831	0.809389	0.592843	0
Chrysomantis_cachani_CAR_MANNM509	0.88645	0.752257	0.792868	0.792868	0.635175	0.770169	0.765124	0.762173	0.839923	0.762649	0.293058	0.291524	0.244614	0.322911	0.8383	0.83129	0.581423	0.578019	0.576264	0.767725	0.767725	0.816841	0.754774	0.7756	0.832617	0.622748	0.678281	0.692281	0.705826	0.572974	0.685296	0.709831	0.734588	0.73195	0.718224	0.717788	0.579198	0.532109	0.67787	0.60224	0.0541906	0
Chrysomantis_cachani_CAR_MANNM510	0.877298	0.839816	0.875289	0.875289	0.639306	0.700581	0.690585	0.68774	0.870974	0.664647	0.293058	0.30581	0.244614	0.332558	0.898512	0.846566	0.632313	0.628174	0.626256	0.804058	0.804058	0.816841	0.789398	0.812627	0.832617	0.647745	0.73537	0.761573	0.7599	0.594459	0.662284	0.688007	0.734588	0.73195	0.718224	0.760526	0.605847	0.581606	0.67787	0.652748	0.0535363	1e-06	0
Chrysomantis_cachani_VGPC23380	0.931918	0.762614	0.736495	0.747634	0.738155	0.794527	0.827933	0.824833	0.934248	0.792891	0.297643	0.292496	0.220019	0.3108	0.962362	0.867747	0.575176	0.62592	0.615303	0.849499	0.849499	0.906138	0.835019	0.857561	0.928547	0.607427	0.744065	0.753532	0.730318	0.58089	0.741483	0.762895	0.77076	0.768049	0.772806	0.754846	0.591337	0.559193	0.805885	0.602734	0.0076911	0.0507422	0.0461702	0
Chrysomantis_speciosa_CAR_MANNM507	1.01458	0.838541	0.915795	0.915795	0.859657	0.747699	0.773998	0.770543	0.901938	0.718519	0.267924	0.340591	0.263436	0.359292	1.01117	0.937094	0.701795	0.743842	0.730823	0.853781	0.853781	0.916704	0.861541	0.863009	0.920699	0.686685	0.77318	0.817443	0.795263	0.715973	0.804714	0.811922	0.824407	0.821574	0.826574	0.731159	0.709176	0.680718	0.81887	0.713897	0.214908	0.258872	0.258872	0.203569	0
Chrysomantis_speciosa_CAR_MANNM508	1.02442	0.800099	0.898232	0.898232	0.885885	0.790944	0.915783	0.912121	0.889519	0.77652	0.311281	0.371244	0.274252	0.398387	0.979632	0.889495	0.630463	0.66768	0.656574	0.813243	0.813243	0.944159	0.799362	0.821273	0.948339	0.670382	0.744744	0.769164	0.756956	0.693749	0.920388	0.951389	0.877213	0.874478	0.879334	0.706984	0.703568	0.666065	0.875569	0.690719	0.25007	0.298756	0.305216	0.250232	0.0021481	0
Chrysomantis_speciosa_VGPC23378	0.995903	0.764546	0.884688	0.89371	0.780122	0.743235	0.839582	0.836388	0.846721	0.715454	0.341081	0.335033	0.268862	0.383067	0.904381	0.796065	0.642149	0.631361	0.632041	0.786578	0.786578	0.917778	0.77299	0.780111	0.903171	0.606102	0.692778	0.706019	0.722634	0.671976	0.781423	0.819549	0.866343	0.863533	0.868515	0.720211	0.735585	0.698048	1.01027	0.681461	0.267622	0.337856	0.327023	0.272725	0.0545987	0.0600611	0
Congoharpax_aberrans_VGPC23375	0.9242	0.857923	0.893314	0.902241	0.925513	0.867855	0.863202	0.879451	0.980666	1.03329	0.676528	0.808751	0.756738	0.907747	0.929372	1.0798	1.00181	0.918904	0.914384	0.862713	0.862713	0.846777	0.848585	0.873408	0.842544	0.902717	0.864297	0.862687	0.947144	0.901718	0.896319	0.854725	0.853926	0.851169	0.835806	0.926636	1.04734	1.07302	1.04313	1.1345	0.934553	0.84015	0.788844	0.900173	0.862551	1.01084	0.981037	0
Dactylopteryx_flexuosa_VGPC23385	1.13535	0.619931	0.691202	0.696876	0.619155	0.823742	0.709753	0.707192	0.719181	0.769249	0.656302	0.775415	0.734546	0.672933	0.732414	0.760008	0.597159	0.69238	0.684383	0.797054	0.797054	0.852166	0.783785	0.790744	0.83231	0.738152	0.755328	0.775736	0.739845	0.608142	0.578642	0.642414	0.688596	0.68598	0.690539	0.823111	0.790532	0.781275	1.00036	0.766987	0.721673	0.746914	0.723199	0.746629	0.825891	0.874462	0.766204	1.007	0
Deromantis_limbalicollis_VGPC23537	0.688854	0.399956	0.399651	0.405715	0.665549	0.70102	0.962458	0.941203	0.840009	0.68796	0.580291	0.494526	0.506642	0.441546	0.877336	0.948681	0.410406	0.451209	0.428648	0.558191	0.558191	0.592956	0.534226	0.538959	0.575171	0.5399	0.449457	0.485796	0.465377	0.508542	0.66865	0.665828	0.833647	0.830868	0.815533	0.654101	0.684158	0.686763	0.749661	0.632826	0.703899	0.706545	0.7544	0.715866	0.864873	0.775162	0.76103	1.02509	0.879058
Galepsus_bucheti_CAR_MANNM518	1.04381	0.783947	0.826343	0.826343	0.876269	0.861125	0.80521	0.802071	0.901428	0.945695	0.785198	0.753856	0.705277	0.828092	1.0435	0.821078	0.849237	0.852054	0.858554	0.943154	0.943154	0.947224	0.898341	0.925655	0.92558	0.796526	0.937311	0.881965	0.876481	0.75598	0.785408	0.805993	0.991388	0.988646	0.993577	0.705887	0.687272	0.710491	0.503649	0.729506	0.834787	0.808795	0.816686	0.818332	0.847558	0.869731	0.806788	1.14412	0.925574
Galepsus_laticeps_CAR_MANNM519	0.860119	0.772899	0.799921	0.799921	0.684826	0.752035	0.920113	0.91652	0.897312	0.844497	0.790001	0.747775	0.758844	0.703241	0.894432	0.778715	0.704873	0.782219	0.783386	0.640214	0.640214	0.693037	0.629355	0.650867	0.695269	0.718449	0.642707	0.633358	0.633298	0.63409	0.672317	0.713967	0.885146	0.882489	0.887212	0.90924	0.755763	0.7376	0.765616	0.784082	0.724253	0.726243	0.748209	0.751207	0.885432	0.873591	0.851969	0.875973	0.849186
Galepsus_laticeps_CAR_MANNM520	0.860119	0.772899	0.799921	0.799921	0.684826	0.752035	0.920113	0.91652	0.897312	0.844497	0.790001	0.747775	0.758844	0.703241	0.894432	0.778715	0.704873	0.782219	0.783386	0.640214	0.640214	0.693037	0.629355	0.650867	0.695269	0.718449	0.642707	0.633358	0.633298	0.63409	0.672317	0.713967	0.885146	0.882489	0.887212	0.90924	0.755763	0.7376	0.765616	0.784082	0.724253	0.726243	0.748209	0.751207	0.885432	0.873591	0.851969	0.875973	0.849186
Galepsus_sp_VGPC23806	1.16795	0.827464	0.952451	0.962363	0.739945	0.914676	0.805766	0.821146	0.857821	0.833158	0.95934	0.964855	0.913804	0.92747	1.04239	0.781944	1.02824	1.05183	1.025	0.771483	0.771483	0.706878	0.734524	0.755141	0.685963	0.899418	0.74405	0.772861	0.656058	0.835648	0.631142	0.658756	1.02558	1.02293	1.00677	0.962191	1.1219	1.09013	1.12321	1.09225	0.900169	0.83414	0.844696	0.912084	0.870492	0.943794	0.917103	0.954645	0.936115
Gigliotoscelis_simulans_VGPC23367	1.18645	0.751317	0.837607	0.845469	0.573818	0.459199	0.45849	0.456782	0.47265	0.601994	0.786884	0.835186	0.89311	0.861918	0.682452	0.620243	0.671085	0.736013	0.705633	0.768555	0.768555	0.724072	0.739693	0.762582	0.733699	0.756152	0.738913	0.75139	0.687494	0.555737	0.5221	0.532199	0.639158	0.636478	0.623317	0.667101	0.781112	0.742538	0.782293	0.760553	0.929193	0.836056	0.761721	0.941849	0.950365	1.02561	0.917292	1.16678	0.760406
Hapalomantis_minima_VGPC23811	1.32497	1.39963	1.5854	1.60868	1.38867	1.10297	1.33078	1.32473	1.39236	1.1431	1.1645	1.17908	1.15585	1.51816	1.40053	1.24266	1.51468	1.60164	1.59757	1.3425	1.3425	1.2979	1.31753	1.35492	1.30027	1.24067	1.20948	1.22544	1.18799	1.49318	0.94328	0.980078	0.996061	1.00452	1.00948	1.27473	1.34681	1.34777	1.61622	1.31972	1.67573	1.66875	1.52734	1.69244	1.49411	1.72008	1.67379	1.76547	1.76022
Idolomorpha_lateralis_Gabon_MANNM351	0.72104	0.676361	0.714665	0.714665	0.691992	0.977317	0.817134	0.797435	0.993487	0.881799	0.678287	0.579564	0.649687	0.680684	0.879212	0.679998	0.616788	0.649289	0.632393	0.687615	0.687615	0.769786	0.676308	0.698031	0.770281	0.58994	0.665176	0.649995	0.660717	0.591403	0.653146	0.680402	0.618653	0.616053	0.603451	0.636577	0.715609	0.678802	0.899868	0.708492	0.615762	0.629993	0.695945	0.623386	0.748215	0.698132	0.664152	0.95346	0.716669
Leptocola_stanleyana_VGPC23403	0.953294	0.71218	0.784642	0.796203	0.84203	0.813781	0.968263	0.964589	0.881637	0.770429	0.825101	0.724304	0.640959	0.702305	0.848717	0.727942	0.746698	0.750084	0.737715	0.920594	0.920594	1.10163	0.90517	0.931611	1.1032	0.775687	0.884298	0.911221	0.882833	0.766187	0.823035	0.800838	0.862767	0.860029	0.864882	0.779051	0.75637	0.714899	1.06608	0.733621	0.6932	0.735628	0.769146	0.7182	0.988568	0.939775	0.846178	0.950351	0.713374
Leptocola_stanleyana_VGPC23462	0.984639	0.738081	0.81294	0.82499	0.869206	0.83247	1.00015	0.996307	0.910234	0.798012	0.858028	0.750841	0.670716	0.702305	0.877441	0.751831	0.756671	0.760545	0.747911	0.952988	0.952988	1.14659	0.936969	0.964084	1.14831	0.80301	0.91602	0.943145	0.91248	0.766187	0.850341	0.827416	0.894147	0.891391	0.896296	0.803671	0.782793	0.739642	1.1649	0.757451	0.718741	0.762745	0.799613	0.744422	1.02527	0.970205	0.875426	0.981925	0.72236
Leptocola_sp_Gabon_MANNM352	0.911974	0.709711	0.69745	0.69745	0.710819	0.877826	0.929247	0.925658	0.84959	0.88453	0.845523	0.786437	0.605663	0.771539	0.935233	0.730758	0.692146	0.667946	0.66621	0.857027	0.857027	0.908229	0.842938	0.867743	0.909165	0.723609	0.755081	0.831386	0.868151	0.808952	0.888891	0.867116	0.875297	0.872599	0.877389	0.798123	0.805224	0.765385	0.936077	0.790824	0.630439	0.619488	0.632768	0.619926	0.9134	0.882625	0.849955	0.954146	0.813383
Macrodanuria_elongata_VGPC23581	1.07532	0.592424	0.610707	0.621149	0.876384	0.757044	0.958997	0.966322	0.975672	0.704412	0.900156	0.806265	0.771155	0.856077	0.880072	0.868339	0.737242	0.729083	0.704104	0.702859	0.702859	0.740442	0.677963	0.704907	0.75298	0.744834	0.709718	0.648038	0.746159	0.74747	0.915915	0.912664	0.603774	0.600595	0.585341	0.62591	0.936764	0.879566	1.20315	0.88108	0.832944	0.825789	0.814975	0.885118	0.783439	0.791589	0.736716	0.901313	0.789383
Maculatoscelis_ascalaphoides_VGPC23359	0.971222	0.808272	0.92026	0.933684	0.356809	0.620315	0.536712	0.534738	0.316222	0.562476	0.637745	0.728138	0.691872	0.803839	0.545119	0.568637	0.895788	0.912354	0.875762	1.14929	1.14929	1.19361	1.13068	1.1572	1.18935	0.916497	1.07551	1.07577	1.02143	0.862265	0.563303	0.590337	0.73312	0.730536	0.7171	0.696782	0.889648	0.892469	1.00251	0.859451	0.769532	0.707151	0.720729	0.779124	0.95569	0.962515	1.00842	0.969722	0.680103
Maculatoscelis_ascalaphoides_VGPC23362	0.974686	0.811698	0.923818	0.937271	0.362392	0.602547	0.542771	0.540789	0.321587	0.568529	0.640299	0.734233	0.694524	0.808072	0.550775	0.574352	0.902018	0.918748	0.882145	1.15589	1.15589	1.19644	1.13725	1.16377	1.19217	0.922586	1.08199	1.06382	1.02761	0.866563	0.566537	0.593548	0.735698	0.73312	0.719691	0.702898	0.896386	0.899027	1.00864	0.865584	0.775721	0.697462	0.709947	0.785378	0.958495	0.969271	1.01466	0.973367	0.671205
Miomantis_preussi_VGPC23485	0.674113	0.576954	0.69575	0.706134	0.707469	0.638125	0.650526	0.648113	0.894522	0.664497	0.534441	0.529454	0.43925	0.515319	0.757849	0.836494	0.571623	0.620048	0.609554	0.831813	0.831813	0.868712	0.817856	0.842709	0.873091	0.680933	0.731907	0.746992	0.752656	0.576818	0.743378	0.705678	0.696311	0.69351	0.698391	0.626264	0.712411	0.735616	0.980953	0.707389	0.692331	0.695126	0.691641	0.701019	0.728986	0.803864	0.784805	0.955822	0.710228
Miomantis_preussi_CAR_MANNM476	0.687182	0.590313	0.683607	0.683607	0.665384	0.645201	0.675267	0.672651	0.946074	0.647202	0.526918	0.569079	0.430593	0.550896	0.758901	0.892882	0.561952	0.597211	0.595398	0.783511	0.783511	0.807415	0.770347	0.794333	0.81157	0.671107	0.686708	0.70257	0.746499	0.610558	0.80266	0.7653	0.647042	0.644236	0.649114	0.613857	0.666638	0.692492	0.901292	0.722909	0.730735	0.681953	0.674867	0.73107	0.720976	0.79898	0.774475	0.913352	0.737038
Miomantis_preussi_CAR_MANNM477	0.687182	0.590313	0.683607	0.683607	0.665384	0.645201	0.675267	0.672651	0.946074	0.647202	0.526918	0.569079	0.430593	0.550896	0.758901	0.892882	0.561952	0.597211	0.595398	0.783511	0.783511	0.807415	0.770347	0.794333	0.81157	0.671107	0.686708	0.70257	0.746499	0.610558	0.80266	0.7653	0.647042	0.644236	0.649114	0.613857	0.666638	0.692492	0.901292	0.722909	0.730735	0.681953	0.674867	0.73107	0.720976	0.79898	0.774475	0.913352	0.737038
Negromantis_gracilis_CAR_MAGAA205	0.791844	1.00103	0.988634	1.00332	0.729487	1.01151	1.09816	1.11644	0.824303	1.01453	0.927477	0.839959	1.05399	1.11997	0.935819	0.656106	0.872917	0.856805	0.825712	0.930478	0.930478	1.07963	0.915005	0.941429	1.04939	1.02976	0.82205	0.911537	0.88675	0.846878	0.925773	0.933594	1.0232	1.02043	1.00361	1.03703	0.931635	0.95578	1.06077	0.99721	1.18377	1.11274	1.15002	1.14874	1.54463	1.4079	1.22496	0.96588	0.902594
Negromantis_lutescens_VGPC23807	0.828697	1.09999	1.08778	1.1046	0.774352	1.05427	1.19466	1.2133	0.89893	1.06268	0.950759	0.863597	1.08265	1.15637	0.999412	0.71576	0.911571	0.896235	0.863233	0.970247	0.970247	1.10453	0.953677	0.981548	1.07331	1.07247	0.889078	0.945713	0.92199	0.870915	0.98327	0.991727	1.05034	1.04753	1.03029	1.06715	0.976575	1.00132	1.20194	1.02551	1.21935	1.17046	1.21619	1.1831	1.59317	1.48728	1.26384	1.01153	0.998007
Negromantis_lutescens_CAR_MAGAA228	0.829079	0.839639	0.852785	0.856753	0.700266	0.873543	0.663921	0.661598	0.782485	0.731887	0.796518	0.898225	0.755874	0.947415	0.7615	0.563942	0.769738	0.720817	0.704805	0.931695	0.931695	0.814808	0.886898	0.912546	0.793744	0.791172	0.851043	0.850963	0.798636	0.788507	0.741851	0.739125	0.805095	0.802475	0.788265	0.848897	0.960099	0.958663	1.14376	1.02697	0.925573	0.947481	0.917916	0.946393	0.972869	1.03048	1.05382	0.890807	0.806893
Negromantis_lutescens_CAR_MAGAA252	0.841576	0.85192	0.865674	0.869911	0.719655	0.899746	0.671778	0.669396	0.805022	0.741367	0.809399	0.898225	0.768158	0.947415	0.771354	0.580254	0.780099	0.730427	0.713986	0.960866	0.960866	0.844884	0.914846	0.941431	0.822873	0.813882	0.877622	0.873172	0.82198	0.788507	0.763349	0.760573	0.818293	0.815625	0.801047	0.848897	0.97755	0.975579	1.20736	1.02697	0.925573	0.963577	0.934438	0.946393	0.992798	1.05035	1.05382	0.90567	0.818201
Negromantis_sp_VGPC23809	1.06775	0.942955	0.992166	0.99851	0.778404	0.914161	0.736696	0.734016	0.712979	0.669902	0.861306	0.902495	0.85836	0.855034	0.804596	0.667076	0.893054	0.94707	0.918594	1.00839	1.00839	0.924724	0.991793	1.01634	0.897791	0.893404	0.971452	0.88018	0.89154	0.914932	0.721555	0.736442	0.831981	0.829328	0.814727	1.10593	1.1363	1.13201	1.01332	1.13633	0.789261	0.822273	0.806971	0.807062	0.962624	1.04531	1.02778	0.993335	0.851444
Negromantis_sp_VGPC23810	1.06546	0.940578	0.999433	1.00588	0.776244	0.911891	0.734439	0.731764	0.737145	0.676224	0.868986	0.909295	0.855619	0.884682	0.811029	0.673024	0.890792	0.944759	0.916291	1.01569	1.01569	0.933168	0.999019	1.02362	0.906174	0.920044	0.978668	0.887335	0.898281	0.912474	0.727833	0.742745	0.839647	0.837001	0.822373	1.1132	1.13378	1.12956	1.00682	1.13398	0.78697	0.819883	0.804369	0.804747	0.959806	1.04283	1.02539	0.990846	0.849116
Negromantis_sp_VGPC23491	1.07416	0.949573	0.994547	1.00092	0.769026	0.903356	0.720541	0.71792	0.703814	0.676201	0.863934	0.908875	0.861095	0.862108	0.794673	0.658417	0.899328	0.949378	0.920894	1.01077	1.01077	0.927553	0.994161	1.0187	0.900625	0.89976	0.973832	0.882613	0.897882	0.921759	0.71219	0.742613	0.83463	0.831981	0.817383	1.11239	1.13883	1.13446	1.0198	1.14293	0.795567	0.82466	0.809569	0.813445	0.965437	1.04779	1.01566	1.00029	0.84082
Omomantis_sigma_VGPC23583	0.887577	0.767292	0.838669	0.851159	0.843361	0.903882	0.862923	0.859611	0.855831	0.951774	0.815338	0.796348	0.762258	0.838958	0.969237	1.03503	0.70216	0.716819	0.707857	0.759368	0.759368	0.734503	0.746239	0.770464	0.738498	0.591155	0.756566	0.709389	0.736151	0.582776	0.996678	0.966568	0.957231	0.954412	0.959464	0.825153	1.0731	1.09329	1.21474	0.942505	1.10846	1.11658	1.15823	1.08968	0.945567	0.970431	0.981972	1.10106	0.827722
Omomantis_sigma_CAR_MANNM420	0.96153	0.825821	0.862368	0.862368	0.794519	0.89715	0.831524	0.828086	0.839454	0.942327	0.81259	0.826826	0.759355	0.860222	0.969513	1.08857	0.719928	0.713138	0.714383	0.735777	0.735777	0.740206	0.72255	0.747269	0.744215	0.648576	0.719174	0.682549	0.743142	0.603149	0.992616	0.96408	0.954412	0.951588	0.956648	0.829443	1.04751	1.0689	1.20829	0.992124	1.13676	1.1088	1.15557	1.14624	0.942664	0.960412	0.982674	1.07244	0.7741
Omomantis_sigma_CAR_MANNM421	0.96812	0.80759	0.843848	0.843848	0.795326	0.898737	0.837149	0.833674	0.840624	0.94878	0.81259	0.807973	0.759355	0.839704	0.971685	1.09163	0.724854	0.717914	0.719162	0.740724	0.740724	0.740206	0.727371	0.752258	0.744215	0.632483	0.702539	0.666261	0.72614	0.586063	0.994928	0.966155	0.954412	0.951588	0.956648	0.835334	1.02703	1.04823	1.20829	0.971824	1.11453	1.08786	1.15557	1.12392	0.942664	0.96731	0.989887	1.0754	0.76406
Omomantis_sigma_CAR_MANNM435	0.936479	0.798907	0.832148	0.832148	0.893431	0.958848	0.930956	0.927153	0.940573	0.999583	0.834482	0.889043	0.784984	0.926199	1.0446	1.08355	0.715958	0.709589	0.710775	0.743077	0.743077	0.715862	0.730247	0.754127	0.719776	0.600735	0.740269	0.693993	0.761578	0.595108	1.04435	1.01569	0.926124	0.923303	0.928342	0.842834	1.04283	1.0634	1.13216	0.998485	1.16271	1.13917	1.18353	1.14216	0.968609	0.99096	1.04591	1.10225	0.871914
Omomantis_sigma_CAR_MANNM443	0.935892	0.808572	0.841331	0.848738	0.856371	0.957971	0.90634	0.902702	0.900879	1.00254	0.81259	0.840987	0.759355	0.878175	0.994904	1.0854	0.722106	0.723615	0.714574	0.764279	0.764279	0.740206	0.751092	0.775363	0.744215	0.603625	0.761487	0.71415	0.76294	0.602931	1.0424	1.01412	0.954412	0.951588	0.956648	0.866984	1.07057	1.09082	1.20829	0.997083	1.10436	1.11413	1.15557	1.08492	0.942664	0.967901	0.997827	1.05076	0.831193
Omomantis_sigma_CAR_MANNM455	0.935892	0.808572	0.841331	0.848738	0.856371	0.957971	0.90634	0.902702	0.900879	1.00254	0.81259	0.840987	0.759355	0.878175	0.994904	1.0854	0.722106	0.723615	0.714574	0.764279	0.764279	0.740206	0.751092	0.775363	0.744215	0.603625	0.761487	0.71415	0.76294	0.602931	1.0424	1.01412	0.954412	0.951588	0.956648	0.866984	1.07057	1.09082	1.20829	0.997083	1.10436	1.11413	1.15557	1.08492	0.942664	0.967901	0.997827	1.05076	0.831193
Oxypiloidea_margarethae_VGPC23496	0.769418	0.731225	0.860551	0.873331	0.806246	0.916337	1.05927	1.05502	0.782612	0.935492	0.476733	0.453628	0.432188	0.435802	0.923822	0.999636	0.593357	0.636054	0.625429	0.730335	0.730335	0.873455	0.717605	0.738415	0.877261	0.642658	0.696798	0.715202	0.6969	0.574419	0.831938	0.851962	1.02361	1.02091	1.02578	0.666553	0.708565	0.710817	0.851954	0.600882	0.364533	0.387562	0.404001	0.370074	0.334655	0.313963	0.367132	1.11101	0.84996
Oxypiloidea_camerunensis_VGPC23376	0.867599	0.738556	0.794574	0.801988	0.867063	0.969414	0.979401	0.996445	0.726743	0.963522	0.483543	0.504124	0.549866	0.45844	0.938137	0.899854	0.573299	0.606655	0.596623	0.803989	0.803989	0.939716	0.790533	0.811846	0.940763	0.577181	0.696189	0.724986	0.714014	0.714993	0.84671	0.853598	0.988447	0.985767	0.990586	0.678	0.691157	0.694702	0.823043	0.625712	0.441286	0.465361	0.469685	0.420629	0.350142	0.359207	0.397908	1.11634	0.863885
Panurgica_feae_VGPC23498	1.01253	0.787362	0.855335	0.868385	0.935103	0.816093	0.960888	0.95731	0.951842	0.879166	0.833616	0.744103	0.762077	0.615604	0.890285	0.994241	0.814873	0.892836	0.88087	1.11581	1.11581	1.29696	1.09722	1.12694	1.3026	1.04637	1.10248	1.02212	1.03023	0.818071	0.912569	0.953244	0.578656	0.575998	0.580614	0.556197	0.461784	0.428596	0.590213	0.402213	0.776236	0.732171	0.742647	0.789164	0.84411	0.818707	0.830824	1.13799	0.691807
Panurgica_feae_VGPC23499	1.00843	0.800326	0.869107	0.88234	0.93107	0.812066	0.956864	0.953294	0.947808	0.875183	0.833616	0.739966	0.762077	0.611189	0.886218	0.990219	0.810687	0.888485	0.876561	1.11581	1.11581	1.29696	1.09722	1.12694	1.3026	1.04221	1.10248	1.02212	1.02606	0.813561	0.908689	0.949343	0.578656	0.575998	0.580614	0.552265	0.461784	0.428596	0.590213	0.39817	0.772147	0.732171	0.742647	0.785042	0.84411	0.818707	0.826736	1.15305	0.703668
Panurgica_feae_VGPC23371	1.01373	0.800801	0.870458	0.883875	0.946439	0.825309	0.976726	0.97305	0.963485	0.893386	0.849534	0.744103	0.777165	0.615604	0.905012	1.00663	0.828663	0.908654	0.896304	1.1319	1.1319	1.32095	1.11283	1.14316	1.32672	1.06022	1.11831	1.03177	1.04376	0.818071	0.923074	0.964519	0.589365	0.586685	0.59134	0.556197	0.469693	0.435874	0.615254	0.402213	0.776236	0.744555	0.756169	0.789164	0.861157	0.833034	0.830824	1.13424	0.703082
Panurgica_rehni_CAR_MANNM399	1.05257	0.454747	0.564658	0.564658	0.652874	0.784911	0.830649	0.827334	0.771583	0.68434	0.639377	0.637054	0.555295	0.609569	0.884706	0.902409	0.610874	0.66997	0.685199	0.83235	0.83235	0.970784	0.818174	0.843408	0.97194	0.738283	0.75637	0.716234	0.747889	0.556265	0.720489	0.721724	0.471314	0.468565	0.473351	0.488054	0.380815	0.341785	0.45868	0.340212	0.690938	0.675851	0.735709	0.703418	0.799575	0.779788	0.793433	1.11743	0.707936
Panurgica_rehni_CAR_MANNM429	1.27733	0.598021	0.740589	0.740589	0.638729	0.86393	0.818858	0.814396	0.806434	0.601162	0.745475	0.882197	0.718003	0.807233	0.984971	1.12443	0.938134	1.02837	1.05307	1.1678	1.1678	1.18532	1.17112	1.17712	1.17712	0.990216	1.03398	1.02124	1.01678	0.835362	0.842574	0.814076	0.591442	0.588052	0.593937	0.691432	0.403994	0.418169	0.447613	0.431119	0.953464	0.89182	0.89182	0.948103	0.976353	1.00997	1.05438	1.2177	0.829124
Panurgica_rehni_CAR_MANNM454	1.03957	0.440606	0.5511	0.5511	0.65643	0.7718	0.817585	0.814297	0.758992	0.671138	0.624758	0.627836	0.539383	0.599563	0.871854	0.890076	0.614394	0.673877	0.689195	0.819324	0.819324	0.955322	0.805227	0.830472	0.95644	0.725435	0.760811	0.720345	0.752265	0.546463	0.724554	0.725794	0.456828	0.454029	0.458905	0.479328	0.367263	0.328217	0.447613	0.331155	0.682106	0.663091	0.721834	0.694516	0.78457	0.76664	0.784528	1.10834	0.69528
Panurgica_rehni_CAR_MANNM500	1.27733	0.598021	0.740589	0.740589	0.638729	0.86393	0.818858	0.814396	0.806434	0.601162	0.745475	0.882197	0.718003	0.807233	0.984971	1.12443	0.938134	1.02837	1.05307	1.1678	1.1678	1.18532	1.17112	1.17712	1.17712	0.990216	1.03398	1.02124	1.01678	0.835362	0.842574	0.814076	0.591442	0.588052	0.593937	0.691432	0.403994	0.418169	0.447613	0.431119	0.953464	0.89182	0.89182	0.948103	0.976353	1.00997	1.05438	1.2177	0.829124
Panurgica_rehni_VGPC23374	1.05627	0.522373	0.608666	0.618038	0.714962	0.810251	0.894718	0.891313	0.75548	0.668944	0.690373	0.5021	0.592245	0.529654	0.874037	0.860881	0.586	0.654253	0.647271	0.791731	0.791731	0.911769	0.777926	0.802978	0.916456	0.694563	0.747365	0.700641	0.710539	0.508319	0.720785	0.718005	0.51382	0.511067	0.515853	0.503028	0.37802	0.339126	0.515128	0.310758	0.658075	0.710302	0.731172	0.669361	0.706304	0.720158	0.726692	1.21764	0.74348
Panurgica_sp_Cameroon_MANNM337	0.991021	0.694691	0.746188	0.746188	0.822044	0.691795	0.693174	0.690051	0.964432	0.842757	0.694871	0.713299	0.606686	0.581538	0.991092	0.952954	0.682836	0.734631	0.712362	0.997609	0.997609	1.03008	0.94643	0.974227	1.02777	0.933779	0.833058	0.881899	0.858946	0.778892	0.817893	0.840882	0.421071	0.418335	0.406852	0.585716	0.419519	0.397037	0.571632	0.371868	0.651474	0.581623	0.581623	0.642539	0.727004	0.741261	0.809616	0.934308	0.697944
Panurgica_sp_Cameroon_MANNM345	0.994329	0.628762	0.699974	0.699974	0.771319	0.742852	0.750366	0.747372	0.877116	0.893756	0.700074	0.650489	0.606686	0.549401	0.911835	0.888515	0.604908	0.647575	0.628737	0.898454	0.898454	1.03008	0.855946	0.878782	1.02777	0.869738	0.78167	0.808266	0.799373	0.712	0.829333	0.871899	0.411629	0.408966	0.397885	0.514387	0.399453	0.37716	0.571632	0.349674	0.583481	0.535838	0.561655	0.5935	0.727004	0.661349	0.715455	1.03894	0.722962
Phyllocrania_paradoxa_VGPC23578	1.03999	0.789378	0.866727	0.879617	0.947353	0.583889	0.725681	0.722878	1.02866	0.708496	0.767742	0.684633	0.746599	0.613654	0.816733	0.888802	0.821329	0.855256	0.844805	1.00914	1.00914	1.21433	0.973368	0.982313	1.1858	0.929563	0.95869	0.967538	0.88535	0.774826	0.700812	0.698059	0.696284	0.725923	0.711681	0.707087	0.94881	0.905505	1.48152	0.84969	0.769654	0.682468	0.698465	0.77055	0.772972	0.758816	0.753016	1.2332	1.00695
Plistospilota_maxima_VGPC23715	0.816732	0.378521	0.453312	0.459921	0.668032	0.685245	0.787755	0.784792	1.10124	0.895084	0.717158	0.60975	0.785751	0.632837	1.01623	0.880295	0.247884	0.255269	0.250205	0.225236	0.225236	0.214023	0.222215	0.235367	0.216646	0.164694	0.141625	0.18815	0.156648	0.209881	0.801774	0.855653	0.971726	0.969007	0.973886	0.985697	0.779018	0.779753	0.983036	0.728549	0.733706	0.758085	0.800615	0.760022	0.756964	0.742797	0.671804	0.98265	0.682271
Plistospilota_validissima_VGPC23733	1.03347	0.477496	0.566716	0.566716	0.979078	0.855028	0.894703	0.91181	1.28269	1.04941	1.02562	1.02547	1.12716	0.918005	1.24898	1.05353	0.38472	0.381483	0.39399	0.369076	0.369076	0.377468	0.363023	0.379366	0.380168	0.34949	0.277957	0.266703	0.301882	0.38767	1.01721	1.04808	1.20669	1.20393	1.20891	1.16263	0.988236	0.974995	1.23245	0.973286	0.99804	0.941359	1.00276	1.01627	1.13762	1.07413	1.01449	1.1139	0.935318
Plistospilota_maxima_Cameroon_MANNM244	0.845643	0.3705	0.450144	0.450144	0.641148	0.712416	0.801109	0.797937	1.13064	0.909292	0.712448	0.661014	0.780817	0.673376	1.03888	0.912071	0.247147	0.246475	0.244729	0.221878	0.221878	0.209472	0.218913	0.23208	0.212123	0.172152	0.13807	0.185011	0.158374	0.234108	0.858532	0.904258	0.970264	0.967543	0.972425	1.02895	0.774587	0.777337	0.983036	0.776006	0.773559	0.739233	0.795904	0.802493	0.751994	0.723663	0.675435	0.941929	0.691173
Plistospilota_sp_CAR_MANNM418	1.03215	0.40038	0.453435	0.453435	0.764829	0.789234	0.882781	0.848305	1.08684	0.808808	0.674498	0.669321	0.759029	0.694362	0.985187	0.868709	0.27975	0.260715	0.259057	0.247779	0.247779	0.216786	0.232487	0.246217	0.219417	0.193435	0.160088	0.19883	0.186405	0.285979	0.818526	0.758038	1.02932	1.02667	1.03145	1.0158	0.752115	0.772141	0.984307	0.780984	0.76845	0.722164	0.75098	0.775018	0.842473	0.826936	0.734723	0.810261	0.765658
Plistospilota_sp_CAR_MANNM419	1.05576	0.428118	0.494391	0.494391	0.710708	0.861845	0.860052	0.820907	1.1401	0.75518	0.701273	0.777606	0.785082	0.821849	0.98024	0.903619	0.301616	0.292858	0.2909	0.214865	0.214865	0.212303	0.209072	0.213584	0.213584	0.228971	0.14742	0.194258	0.163895	0.358188	0.778143	0.733687	1.09043	1.08757	1.09274	1.19836	0.866813	0.888229	0.995441	0.912369	0.848823	0.811258	0.811258	0.862683	0.891697	0.918172	0.815837	0.797113	0.875656
Plistospilota_sp_CAR_MANNM426	0.883	0.391348	0.422461	0.422461	0.684819	0.793246	0.856237	0.852883	0.998377	0.810049	0.634788	0.635086	0.749936	0.661184	0.934355	0.839172	0.262787	0.233561	0.243457	0.205817	0.205817	0.185561	0.192555	0.204845	0.188234	0.165674	0.125954	0.161435	0.164873	0.230724	0.725753	0.717477	1.01571	1.01308	1.01782	0.907957	0.705426	0.707745	0.95551	0.732042	0.678967	0.636731	0.68141	0.705467	0.772782	0.728332	0.659819	0.845354	0.717926
Plistospilota_sp_CAR_MANNM427	0.905749	0.397275	0.415653	0.415653	0.680549	0.790044	0.852665	0.849273	0.999315	0.808284	0.634788	0.650999	0.749936	0.678939	0.956332	0.837859	0.26785	0.237806	0.24791	0.209435	0.209435	0.185561	0.195826	0.208398	0.188234	0.160547	0.126381	0.161698	0.165211	0.235089	0.74315	0.73464	1.01571	1.01308	1.01782	0.932581	0.705426	0.725226	0.95551	0.750506	0.696213	0.652165	0.68141	0.702282	0.772782	0.746428	0.673783	0.82177	0.735063
Plistospilota_sp_CAR_MANNM433	0.997101	0.391983	0.457709	0.457709	0.767742	0.782936	0.876609	0.842401	1.0859	0.81034	0.65697	0.642313	0.740517	0.675409	0.984065	0.860477	0.28629	0.267186	0.265551	0.240313	0.240313	0.211645	0.225462	0.238862	0.214281	0.209135	0.156022	0.193078	0.180925	0.292621	0.798636	0.758262	1.01996	1.01731	1.02209	0.989397	0.744809	0.752877	0.984307	0.761139	0.758923	0.713705	0.754062	0.78745	0.845882	0.816681	0.728329	0.843933	0.746928
Polyspilota_aeruginosa_CAR_MANNM401	0.893872	0.409408	0.425023	0.425023	0.801859	0.798859	0.853507	0.850179	1.05589	0.845762	0.676678	0.593434	0.675768	0.664068	0.999885	0.887211	0.166835	0.131212	0.139216	0.34711	0.34711	0.360069	0.341339	0.357641	0.362824	0.13549	0.253427	0.285889	0.28527	0.197955	0.930066	0.921861	0.853277	0.850556	0.855373	0.759817	0.738208	0.699457	0.979412	0.718575	0.668552	0.610141	0.645466	0.677143	0.757424	0.721472	0.683345	0.969435	0.707183
Polyspilota_aeruginosa_CAR_MANNM436	0.926716	0.377588	0.40166	0.40166	0.780709	0.786227	0.818458	0.815258	1.06096	0.825436	0.71114	0.638077	0.703747	0.667443	1.05812	0.883605	0.174608	0.138205	0.146292	0.357625	0.357625	0.362778	0.351768	0.367946	0.365507	0.142547	0.252367	0.284335	0.283712	0.200868	0.923966	0.915828	0.853186	0.850482	0.855269	0.752318	0.738519	0.699416	0.968042	0.735647	0.680597	0.636772	0.675393	0.706226	0.774424	0.739934	0.704512	0.982087	0.680977
Polyspilota_aeruginosa_CAR_MANNM442	0.903281	0.37127	0.394699	0.394699	0.786752	0.779215	0.834522	0.831305	1.02247	0.816541	0.716359	0.642653	0.709259	0.647255	1.04386	0.882994	0.174306	0.139609	0.137599	0.354354	0.354354	0.358878	0.34856	0.364677	0.361601	0.143095	0.249774	0.283987	0.284352	0.213231	0.932386	0.924332	0.813884	0.811136	0.815981	0.766832	0.74347	0.704255	0.974381	0.710163	0.665004	0.637601	0.680541	0.689733	0.75835	0.721696	0.709718	0.944205	0.680968
Polyspilota_aeruginosa_CAR_MANNM444	1.00459	0.416651	0.404717	0.404717	0.788679	0.733561	0.855834	0.852425	1.06619	0.811146	0.74535	0.688319	0.781703	0.725082	1.07312	0.853221	0.194122	0.181538	0.180017	0.374647	0.374647	0.378773	0.368459	0.384986	0.381473	0.162808	0.274618	0.30867	0.296076	0.219891	0.933876	0.925571	0.832553	0.829844	0.834629	0.769787	0.766527	0.744182	1.0209	0.76466	0.746491	0.681503	0.708158	0.735358	0.751478	0.738571	0.719793	0.984902	0.743618
Polyspilota_aeruginosa_CAR_MANNM447	0.955385	0.379767	0.39112	0.39112	0.782143	0.778474	0.811834	0.808612	1.02686	0.809392	0.716359	0.658894	0.709259	0.659925	1.06938	0.878297	0.182205	0.144771	0.143337	0.361608	0.361608	0.358878	0.355586	0.372087	0.361601	0.142038	0.250933	0.286975	0.283907	0.209206	0.944896	0.936595	0.813884	0.811136	0.815981	0.766773	0.74347	0.721503	0.974381	0.729243	0.702226	0.656486	0.680541	0.708107	0.75835	0.744495	0.705638	0.945758	0.67434
Polyspilota_aeruginosa_CAR_MANNM501	0.946721	0.425082	0.403299	0.403299	0.786213	0.697999	0.820481	0.817033	1.05935	0.707523	0.746699	0.734839	0.78311	0.767553	1.08193	0.874574	0.185262	0.172512	0.17094	0.348274	0.348274	0.380061	0.342183	0.359358	0.38276	0.176423	0.269906	0.302229	0.29284	0.240966	0.866344	0.85755	0.833967	0.831261	0.836043	0.797276	0.813724	0.784905	1.0209	0.816378	0.802318	0.718758	0.718758	0.790297	0.756436	0.781391	0.761121	0.918036	0.744603
Polyspilota_aeruginosa_VGPC23757	0.884744	0.370485	0.396531	0.393972	0.804621	0.789498	0.828589	0.825506	0.998728	0.818587	0.722248	0.626726	0.715337	0.63959	1.05606	0.877271	0.160627	0.136068	0.145927	0.363066	0.363066	0.369375	0.357025	0.373528	0.37216	0.142837	0.255532	0.286595	0.282548	0.210632	0.91786	0.906056	0.833009	0.830231	0.83514	0.740891	0.749561	0.709489	1.00279	0.690936	0.661812	0.641533	0.685666	0.685322	0.776795	0.736864	0.719459	0.999484	0.689536
Polyspilota_aeruginosa_BP_VGPC23764	0.862569	0.369713	0.401125	0.398635	0.792967	0.753087	0.799618	0.796649	1.00036	0.789216	0.721582	0.592872	0.71463	0.658246	1.02164	0.839746	0.164879	0.135199	0.145105	0.378508	0.378508	0.387765	0.372248	0.388844	0.390545	0.142821	0.269545	0.29823	0.307031	0.205692	0.894392	0.882665	0.874375	0.87165	0.876488	0.717905	0.74894	0.708868	0.99623	0.695488	0.661386	0.640915	0.684996	0.685103	0.798124	0.755135	0.701052	0.985283	0.68986
Polyspilota_pavani_VGPC23734	0.933765	0.417127	0.422166	0.420056	0.806389	0.735387	0.87021	0.86701	1.01782	0.802389	0.757058	0.658028	0.79404	0.703342	1.03915	0.825916	0.186914	0.1881	0.188051	0.375964	0.375964	0.389162	0.369881	0.386086	0.391861	0.171898	0.281369	0.313257	0.296307	0.227262	0.898406	0.886768	0.845139	0.842442	0.847213	0.73917	0.777562	0.737058	1.04962	0.727816	0.711537	0.678808	0.72278	0.720232	0.767673	0.734238	0.7331	1.02777	0.760687
Presibylla_speciosa_CAR_MANNM412	0.92009	0.643731	0.697151	0.697151	0.663831	0.573682	0.600566	0.597919	0.942737	0.621113	0.579606	0.546202	0.448817	0.39901	0.651154	0.783868	0.624264	0.664159	0.670624	0.767887	0.767887	0.806534	0.752805	0.780514	0.810801	0.676929	0.730955	0.703293	0.725894	0.588776	0.610243	0.601347	0.442671	0.439724	0.444859	0.529771	0.616658	0.590322	0.966589	0.615418	0.601521	0.605621	0.605621	0.589187	0.496627	0.514056	0.547695	1.01229	0.671476
Presibylla_speciosa_CAR_MANNM428	0.894096	0.663608	0.684622	0.684622	0.754994	0.627237	0.71833	0.71559	1.01395	0.722983	0.594747	0.559201	0.445918	0.462047	0.709049	0.746607	0.588935	0.625864	0.627254	0.771271	0.771271	0.814885	0.758152	0.782204	0.819165	0.654518	0.757909	0.720645	0.728838	0.610295	0.738336	0.709098	0.502586	0.499774	0.504664	0.568283	0.635771	0.621633	0.959875	0.641585	0.640523	0.666925	0.675119	0.61418	0.503969	0.503533	0.543944	1.03742	0.769557
Presibylla_speciosa_CAR_MANNM440	0.894533	0.655487	0.685718	0.685718	0.746964	0.628454	0.710351	0.707637	1.01396	0.723958	0.59739	0.56066	0.448817	0.440898	0.710048	0.747484	0.590283	0.628304	0.6285	0.76437	0.76437	0.806534	0.751314	0.775336	0.810801	0.64671	0.751119	0.713921	0.720823	0.611662	0.730338	0.701319	0.495261	0.492433	0.497351	0.569696	0.63826	0.624065	0.966589	0.642799	0.641706	0.669254	0.677648	0.615437	0.496627	0.4972	0.536442	1.02742	0.761194
Presibylla_speciosa_CAR_MANNM456	0.891237	0.653794	0.683858	0.688161	0.717117	0.601508	0.70839	0.705697	1.01412	0.721862	0.600026	0.559586	0.448817	0.440557	0.708077	0.745299	0.593235	0.630738	0.627214	0.766808	0.766808	0.806534	0.75374	0.777754	0.810801	0.64513	0.753528	0.716335	0.718798	0.610214	0.728268	0.699456	0.495261	0.492433	0.497351	0.568582	0.640744	0.626492	0.966589	0.641224	0.640181	0.671581	0.680174	0.614071	0.496627	0.499634	0.539799	1.02312	0.758865
Prohierodula_laticollis_CAR_MANNM441	0.927832	0.435061	0.437997	0.437997	0.689134	0.786374	0.848797	0.845381	0.85345	0.766392	0.740075	0.731943	0.797745	0.730013	0.849451	0.762974	0.262417	0.290304	0.288613	0.285626	0.285626	0.282905	0.281387	0.295546	0.28536	0.197746	0.188139	0.2168	0.201442	0.292491	0.803112	0.804357	0.924978	0.922258	0.927115	0.934285	0.678982	0.682739	0.866199	0.713998	0.786529	0.744528	0.772814	0.753416	0.921432	0.900807	0.828907	0.868294	0.706908
Prohierodula_laticollis_Cameroon_MANNM243	0.769475	0.351587	0.446452	0.446452	0.582225	0.749254	0.84714	0.84387	0.885594	0.790768	0.781307	0.65191	0.824088	0.6513	0.886833	0.803767	0.249792	0.252024	0.250401	0.23213	0.23213	0.213693	0.206043	0.218418	0.216234	0.20579	0.157782	0.185486	0.171046	0.224842	0.73941	0.780214	0.914906	0.912234	0.917	0.854005	0.70214	0.706164	0.945332	0.670394	0.700914	0.685311	0.755283	0.727263	0.936883	0.829967	0.780447	0.910757	0.737302
Prohierodula_laticollis_VGPC23661	0.745666	0.362205	0.456443	0.454773	0.609623	0.750148	0.863241	0.860094	0.859602	0.799619	0.781307	0.616902	0.824088	0.628599	0.905846	0.794686	0.235415	0.256318	0.255405	0.231527	0.231527	0.213693	0.205522	0.217863	0.216234	0.202257	0.157782	0.185056	0.165262	0.221063	0.707728	0.741494	0.914906	0.912234	0.917	0.8104	0.70214	0.704479	0.945332	0.635068	0.695371	0.699037	0.755283	0.719904	0.936883	0.845424	0.784574	0.947563	0.73987
Prohierodula_mundamensis_VGPC23538	0.804503	0.419086	0.479959	0.486694	0.802936	0.727709	0.833136	0.830032	0.972383	0.725448	0.805475	0.69403	0.720822	0.716812	1.0409	0.931913	0.209119	0.203395	0.213813	0.306407	0.306407	0.331326	0.289261	0.304172	0.333983	0.141515	0.256661	0.27429	0.252673	0.171983	0.89833	0.876485	0.95943	0.956689	0.961602	0.845826	0.741387	0.742962	0.983385	0.750773	0.724697	0.749074	0.742736	0.73407	0.741888	0.716275	0.697217	1.05393	0.757869
Prohierodula_mundamensis_Gabon_MANNM348	0.903436	0.411104	0.398856	0.398856	0.708935	0.696094	0.788997	0.78585	0.910482	0.740142	0.730493	0.654369	0.745938	0.728572	0.9634	0.854765	0.142006	0.139367	0.137935	0.268405	0.268405	0.284776	0.264134	0.279303	0.287405	0.116085	0.180748	0.220049	0.207559	0.166484	0.936904	0.938204	1.04698	1.04428	1.04916	0.854262	0.733086	0.74966	0.869264	0.792818	0.648254	0.653018	0.702644	0.654085	0.828668	0.782892	0.731368	0.907936	0.708835
Prohierodula_mundamensis_Gabon_MANNM350	0.907829	0.420122	0.430215	0.430215	0.722106	0.707325	0.803167	0.799977	0.922792	0.766886	0.730493	0.669344	0.745938	0.743623	0.977668	0.879931	0.153847	0.150563	0.149099	0.282631	0.282631	0.284776	0.278102	0.293374	0.287405	0.120495	0.193028	0.232886	0.220372	0.163153	0.948921	0.950203	1.04698	1.04428	1.04916	0.867379	0.748004	0.763283	0.869264	0.806438	0.663002	0.667183	0.702644	0.68961	0.828668	0.786351	0.738054	0.944471	0.714391
Prohierodula_mundamensis_Gabon_MANNM470	0.897799	0.392354	0.380764	0.380764	0.718529	0.744627	0.716254	0.713336	0.956823	0.726812	0.711827	0.697584	0.754295	0.756949	0.967424	0.857067	0.148931	0.145977	0.144557	0.287922	0.287922	0.291445	0.270735	0.285814	0.294032	0.0963784	0.177009	0.215363	0.203118	0.144421	0.971597	0.97291	1.07652	1.07389	1.07865	0.894973	0.743887	0.750972	0.848618	0.775987	0.693791	0.685065	0.725459	0.699883	0.836257	0.806152	0.772712	0.929678	0.677799
Prohierodula_picta_CAR_MANNM471	1.00391	0.422761	0.524193	0.524193	0.771649	0.790048	0.854477	0.85107	0.931323	0.957616	0.735603	0.704382	0.791284	0.674893	0.934015	0.868754	0.35327	0.374631	0.372863	0.291211	0.291211	0.280454	0.286444	0.302068	0.283199	0.289468	0.231594	0.243222	0.255983	0.244739	0.808487	0.815488	0.982802	0.980087	0.984966	0.974379	0.799977	0.824468	0.978041	0.781955	0.776368	0.707006	0.758836	0.78707	0.740057	0.723382	0.689209	0.884829	0.713782
Prohierodula_picta_VGPC23613	0.851589	0.353799	0.436171	0.4384	0.715292	0.665286	0.743707	0.740918	0.901575	0.810741	0.725822	0.636236	0.764369	0.522723	0.915094	0.86694	0.258475	0.308351	0.302534	0.201354	0.201354	0.192981	0.198797	0.211859	0.195719	0.195777	0.168399	0.178642	0.186702	0.208541	0.759927	0.762693	0.933932	0.931139	0.93613	0.873616	0.749719	0.751141	1.02965	0.723014	0.641108	0.649089	0.721256	0.648941	0.759554	0.673979	0.66775	0.795369	0.744751
Prohierodula_viridimarginata_VGPC23618	0.926661	0.405248	0.437619	0.439814	0.745965	0.784156	0.847201	0.844032	0.91717	0.889689	0.795908	0.678047	0.780692	0.62059	0.891632	0.907596	0.229925	0.255166	0.250022	0.260304	0.260304	0.240221	0.243912	0.258516	0.242949	0.241235	0.171005	0.209993	0.181417	0.183201	0.824179	0.784854	0.993912	0.991186	0.996088	0.792359	0.831218	0.810647	0.964574	0.758852	0.732916	0.734692	0.807478	0.742243	0.798476	0.751511	0.726495	0.839848	0.813766
Prohierodula_viridimarginata_CAR_MANNM468	0.91963	0.487287	0.588014	0.588014	0.745104	0.806107	0.746784	0.743448	0.8954	0.79974	0.819361	0.870606	0.82469	0.86766	0.824275	0.775877	0.265103	0.294584	0.306983	0.249682	0.249682	0.268074	0.256832	0.261316	0.270629	0.207519	0.221451	0.224984	0.228379	0.180002	0.749185	0.710038	1.1477	1.14486	1.14999	1.12664	1.01653	1.04017	1.07421	1.08857	0.77704	0.709739	0.709739	0.772599	0.794294	0.818912	0.801166	0.626747	0.832601
Prohierodula_viridimarginata_CAR_MANNM502	0.878512	0.470115	0.563505	0.563505	0.784562	0.750862	0.764807	0.761613	0.86592	0.781328	0.790636	0.816495	0.79535	0.792144	0.839043	0.794	0.250642	0.280332	0.291789	0.249666	0.249666	0.268074	0.2458	0.260666	0.270629	0.204326	0.219819	0.21678	0.23085	0.17454	0.770871	0.712309	1.11941	1.11672	1.12158	1.08012	0.952897	0.973908	1.07421	1.01731	0.785582	0.720038	0.720038	0.776633	0.773326	0.806437	0.782046	0.620682	0.780217
Sibylla_dolosa_VGPC23463	0.851319	0.608866	0.676869	0.687126	0.825457	0.651057	0.762729	0.732371	0.88299	0.744976	0.464124	0.477248	0.428412	0.410455	0.724634	0.761038	0.643306	0.696518	0.67537	0.859828	0.859828	0.916436	0.814496	0.840048	0.921192	0.685654	0.72537	0.721618	0.659303	0.649737	0.755795	0.761637	0.513781	0.510997	0.515837	0.544272	0.683038	0.648366	1.12838	0.644413	0.56732	0.581418	0.610436	0.542937	0.4936	0.488347	0.519362	1.06401	0.680483
Sibyllopsis_griffinii_VGPC23588	1.04664	0.763272	0.778923	0.786061	0.711874	0.68695	0.674819	0.672428	0.860796	0.507991	0.605626	0.601383	0.585309	0.700034	0.71714	0.688468	0.704036	0.777168	0.761326	0.808625	0.808625	0.859566	0.794801	0.819686	0.824168	0.770806	0.777865	0.871471	0.786297	0.78278	0.709456	0.714993	0.532654	0.53006	0.534568	0.607964	0.695452	0.697685	0.959702	0.614928	0.750328	0.739871	0.685234	0.736382	0.622394	0.664319	0.643592	1.06114	0.812061
Sibyllopsis_pannulata_VGPC23596	1.24126	0.805866	0.800464	0.812167	0.755993	0.779894	0.803201	0.800346	0.955986	0.664389	0.661234	0.705623	0.656958	0.766117	0.739628	0.772221	0.736434	0.782639	0.760156	0.907678	0.907678	0.891212	0.892674	0.918527	0.876562	0.789478	0.781583	0.859617	0.780141	0.805061	0.811619	0.817398	0.617494	0.614812	0.61947	0.718439	0.749213	0.750357	1.05941	0.740932	0.846025	0.813598	0.785688	0.831215	0.649329	0.724	0.739664	1.18808	0.78645
Sibyllopsis_pannulata_CAR_MANNM453	1.32957	0.856416	0.813772	0.813772	0.769625	0.811542	0.794962	0.791948	0.998218	0.673065	0.67425	0.715687	0.652207	0.753122	0.732857	0.78961	0.746807	0.767646	0.7561	0.906413	0.906413	0.889701	0.891417	0.917268	0.87506	0.808438	0.780316	0.858374	0.803974	0.810588	0.820171	0.830415	0.616134	0.61345	0.618112	0.707936	0.747963	0.749134	1.04448	0.756564	0.861785	0.810327	0.781202	0.845947	0.663059	0.736718	0.717975	1.19522	0.766937
Sibyllopsis_pannulata_CAR_MANNM457	1.3267	0.853345	0.810724	0.810724	0.736414	0.791341	0.794962	0.791948	0.998218	0.670036	0.656699	0.715687	0.652207	0.766889	0.735842	0.803153	0.743715	0.764535	0.752969	0.903422	0.903422	0.886122	0.888443	0.914298	0.871497	0.805373	0.777286	0.85542	0.783876	0.802693	0.834206	0.84445	0.612828	0.610136	0.614812	0.705004	0.744965	0.7462	1.05941	0.753591	0.844063	0.810327	0.781202	0.828319	0.644513	0.719835	0.700758	1.19522	0.766937
Sibyllopsis_pannulata_Cameroon_MANNM242	1.27006	0.855265	0.812052	0.812052	0.72058	0.758815	0.762731	0.759777	1.02164	0.639636	0.661234	0.695967	0.656958	0.747264	0.717171	0.796792	0.702427	0.723199	0.711237	0.855039	0.855039	0.891212	0.84019	0.866357	0.876562	0.798369	0.756545	0.827241	0.753696	0.7707	0.817724	0.828356	0.617494	0.614812	0.61947	0.665697	0.743951	0.718024	1.05941	0.735075	0.827967	0.79113	0.785688	0.834909	0.649329	0.689349	0.676297	1.21978	0.720165
Sibyllopsis_pannulata_Cameroon_MANNM339	1.32383	0.853345	0.810724	0.810724	0.719897	0.791341	0.794962	0.791948	0.998218	0.653394	0.653483	0.712679	0.648836	0.782063	0.735842	0.786774	0.740616	0.761416	0.749831	0.900426	0.900426	0.882535	0.885463	0.911323	0.867926	0.802302	0.774249	0.85246	0.780899	0.799419	0.834206	0.84445	0.612828	0.610136	0.614812	0.705004	0.744965	0.7462	1.04796	0.753591	0.841052	0.80738	0.778033	0.825308	0.641096	0.716827	0.697665	1.19223	0.784072
Sibyllopsis_vanderplaetseni_VGPC23593	1.09269	0.913698	0.907925	0.92144	0.820693	0.66473	0.654701	0.652359	0.895919	0.648283	0.655566	0.700175	0.699205	0.721948	0.745884	0.687957	0.760989	0.796713	0.774051	0.970273	0.970273	0.948603	0.93586	0.962767	0.932982	0.921546	0.805721	0.859988	0.781417	0.802398	0.727482	0.762538	0.584204	0.609718	0.614323	0.677178	0.779744	0.763889	1.01526	0.691997	0.771558	0.784705	0.724083	0.757292	0.63143	0.655848	0.69677	1.26443	0.785547
Sphodromantis_aureoides_VGPC23467	0.751572	0.338942	0.360762	0.357918	0.600545	0.670911	0.841377	0.840437	0.605415	0.617435	0.618634	0.686085	0.652699	0.708346	0.934745	0.757453	0.444497	0.515629	0.511236	0.701021	0.701021	0.789164	0.68959	0.711387	0.773544	0.511467	0.610043	0.624495	0.662644	0.531308	0.853519	0.86068	0.781565	0.7789	0.783581	0.645555	0.695148	0.739186	0.714383	0.651428	0.806539	0.839217	0.811468	0.775658	0.679779	0.69015	0.673338	0.928517	0.645872
Sphodromantis_balachowskyi_CAR_MANNM438	0.891445	0.284199	0.319284	0.319284	0.762785	0.808295	0.989849	0.98855	0.962632	0.843542	0.696098	0.801843	0.719153	0.780689	1.04611	0.68134	0.469732	0.474434	0.458142	0.533968	0.533968	0.545725	0.525242	0.544088	0.531898	0.486242	0.544093	0.527354	0.561687	0.547442	1.00535	1.07929	0.850621	0.847869	0.832552	0.696396	0.796636	0.832038	0.797146	0.808999	0.900216	0.957012	0.917491	0.865178	0.719265	0.710635	0.70943	0.932609	0.723825
Sphodromantis_balachowskyi_CAR_MANNM451	0.89589	0.285371	0.320482	0.320482	0.764176	0.809762	0.991447	0.990146	0.964166	0.845037	0.697446	0.803369	0.720616	0.782341	1.04772	0.682689	0.474062	0.478585	0.462477	0.535107	0.535107	0.547057	0.526369	0.54522	0.533234	0.487547	0.54524	0.528486	0.562991	0.551912	1.00692	1.0809	0.835313	0.832552	0.817314	0.700873	0.783056	0.818408	0.762607	0.795885	0.901782	0.95832	0.918897	0.866735	0.720715	0.711907	0.710908	0.919159	0.712182
Sphodromantis_balachowskyi_VGPC23402	0.847471	0.302956	0.341549	0.342343	0.74507	0.761529	0.901385	0.900301	0.852411	0.735164	0.709352	0.762302	0.737515	0.74215	0.930076	0.617499	0.484838	0.493865	0.492521	0.556463	0.556463	0.59163	0.547269	0.566723	0.577251	0.512498	0.552166	0.549532	0.565504	0.550176	0.957573	1.02272	0.806437	0.803671	0.808542	0.674457	0.795696	0.831141	0.806888	0.772328	0.883875	0.971986	0.958716	0.850375	0.737474	0.706577	0.669784	0.998838	0.656039
Sphodromantis_gracilicollis_VGPC23574	0.70378	0.280897	0.327315	0.32795	0.738641	0.778287	0.930976	0.947704	0.712347	0.703667	0.641815	0.634685	0.617927	0.740938	0.968859	0.723784	0.45832	0.456791	0.453772	0.529831	0.529831	0.555471	0.520692	0.540499	0.540773	0.422698	0.523881	0.498284	0.525062	0.509022	0.930227	0.956046	0.760634	0.757866	0.762718	0.581428	0.792128	0.817833	0.837631	0.754747	0.749592	0.806545	0.802588	0.718185	0.681619	0.668833	0.640616	0.921545	0.73021
Sphodromantis_gracilicollis_CAR_MANNM403	0.804979	0.38741	0.39738	0.39738	0.825177	0.690328	0.906192	0.922892	0.829717	0.712828	0.70901	0.694241	0.614185	0.686368	1.0045	0.776533	0.601828	0.60856	0.622743	0.756244	0.756244	0.807193	0.743834	0.766767	0.807806	0.545833	0.672823	0.642924	0.711646	0.550855	1.03538	1.01132	0.738164	0.735434	0.740209	0.641964	0.885354	0.932567	1.06893	0.89022	0.801691	0.850501	0.852973	0.769479	0.787239	0.772248	0.740468	0.804767	0.782386
Sphodromantis_lineola_Gabon_GMGGL1120	0.683501	0.345222	0.370111	0.371336	0.77248	0.624533	0.84947	0.865182	0.727746	0.643252	0.628603	0.595135	0.547491	0.637373	0.894356	0.695947	0.534785	0.551785	0.56458	0.658059	0.658059	0.691297	0.647189	0.66847	0.713071	0.514961	0.614698	0.600702	0.645974	0.493632	0.874484	0.890547	0.729704	0.726995	0.73173	0.545098	0.822005	0.867195	1.04539	0.760202	0.708218	0.746579	0.740465	0.678486	0.716559	0.675268	0.640201	0.809074	0.700867
Sphodromantis_lineola_Gabon_GMGGQ018	0.685756	0.347548	0.372465	0.373718	0.774629	0.626796	0.851737	0.867433	0.729962	0.645561	0.631244	0.597502	0.55035	0.639855	0.896582	0.698131	0.537054	0.554151	0.566902	0.660389	0.660389	0.694068	0.649503	0.670782	0.715832	0.496042	0.617038	0.603007	0.648168	0.495988	0.876715	0.89277	0.732407	0.729704	0.73443	0.547424	0.82451	0.869641	1.04539	0.762566	0.710539	0.74896	0.743046	0.680824	0.719378	0.677748	0.642582	0.783344	0.703079
Sphodromantis_lineola_Gabon_GMGGR001	0.685756	0.347548	0.372465	0.373718	0.774629	0.626796	0.851737	0.867433	0.729962	0.645561	0.631244	0.597502	0.55035	0.639855	0.896582	0.698131	0.537054	0.554151	0.566902	0.660389	0.660389	0.694068	0.649503	0.670782	0.715832	0.496042	0.617038	0.603007	0.648168	0.495988	0.876715	0.89277	0.732407	0.729704	0.73443	0.547424	0.82451	0.869641	1.04539	0.762566	0.710539	0.74896	0.743046	0.680824	0.719378	0.677748	0.642582	0.783344	0.703079
Sphodromantis_lineola_VGPC23563	0.705193	0.356071	0.373589	0.374857	0.776118	0.640764	0.871992	0.888007	0.746325	0.66437	0.635823	0.615484	0.560225	0.64308	0.917784	0.713428	0.549956	0.55534	0.568072	0.661575	0.661575	0.700303	0.650681	0.671961	0.722054	0.507573	0.618224	0.604174	0.663379	0.493429	0.894548	0.91504	0.737124	0.73443	0.739142	0.576005	0.825817	0.870928	1.04539	0.799306	0.73126	0.736465	0.729556	0.70086	0.729189	0.698874	0.65772	0.775183	0.715936
Sphodromantis_sp_VGPC23466	0.762074	0.239894	0.268368	0.268368	0.670086	0.736725	0.826047	0.794593	0.859559	0.672729	0.572349	0.662841	0.560622	0.716583	0.991066	0.744978	0.46698	0.458011	0.439646	0.682096	0.682096	0.756599	0.670933	0.692457	0.741231	0.466782	0.630196	0.564642	0.632889	0.511003	0.997597	1.0203	0.745536	0.74278	0.728342	0.58986	0.67949	0.722913	0.610244	0.677976	0.74049	0.823477	0.825009	0.725853	0.734717	0.709205	0.668033	0.745408	0.733002
Sphodromantis_sp_nymph_CAR_MANNM467	0.695391	0.358925	0.368692	0.368692	0.742408	0.644702	0.840536	0.85699	0.779089	0.628605	0.659473	0.625945	0.586246	0.694606	0.923286	0.730183	0.532213	0.539644	0.552899	0.678704	0.678704	0.743718	0.667518	0.689127	0.744129	0.459114	0.600527	0.588116	0.638515	0.497513	0.954634	0.976062	0.70143	0.698715	0.703449	0.587112	0.795722	0.841889	1.02482	0.803274	0.731135	0.746928	0.740949	0.700276	0.75169	0.708876	0.67866	0.743235	0.713997
Stenopyga_extera_VGPC23532	1.05761	0.633182	0.68533	0.691108	0.609482	0.942652	0.845124	0.841972	0.99542	0.896931	0.688218	0.819547	0.928938	0.796349	0.904153	0.82904	0.608686	0.608841	0.581877	0.762856	0.762856	0.830998	0.750056	0.770679	0.82531	0.73423	0.704476	0.751304	0.715209	0.778322	0.890636	0.930222	0.740749	0.738097	0.724236	0.65432	0.948488	0.877804	1.23732	0.81751	0.73148	0.648973	0.711919	0.768752	0.844426	0.829685	0.85753	1.0052	0.76773
Stenopyga_ipassa_CAR_MANNM409	0.936427	0.786653	0.792444	0.792444	0.716995	0.865747	0.843231	0.839571	0.805969	0.960218	0.739391	0.772749	0.661598	0.843709	1.30259	0.734366	0.864039	0.902214	0.903501	0.917965	0.917965	0.954869	0.90081	0.926901	0.95193	0.760013	0.915549	0.890166	0.842844	0.836344	0.944674	0.96937	0.841663	0.838926	0.843766	0.85897	0.90675	0.874629	0.852053	0.820451	0.935151	0.856575	0.856575	0.925943	0.785771	0.769141	0.871713	1.33207	0.808573
Stenopyga_ipassa_CAR_MANNM411	0.951688	0.77073	0.776529	0.776529	0.698136	0.842327	0.779329	0.775872	0.790791	0.988277	0.74684	0.781669	0.661598	0.820003	1.30832	0.743672	0.87662	0.916131	0.917451	0.932295	0.932295	0.954869	0.914385	0.941497	0.95193	0.768177	0.924799	0.903383	0.860901	0.848873	0.93221	0.93013	0.811068	0.808254	0.813213	0.83922	0.893372	0.860654	0.852053	0.800174	0.89407	0.815959	0.815959	0.884623	0.785771	0.803173	0.921653	1.31996	0.818389
Stenopyga_ipassa_CAR_MANNM434	0.936427	0.786653	0.792444	0.792444	0.716995	0.865747	0.843231	0.839571	0.805969	0.960218	0.739391	0.772749	0.661598	0.843709	1.30259	0.734366	0.864039	0.902214	0.903501	0.917965	0.917965	0.954869	0.90081	0.926901	0.95193	0.760013	0.915549	0.890166	0.842844	0.836344	0.944674	0.96937	0.841663	0.838926	0.843766	0.85897	0.90675	0.874629	0.852053	0.820451	0.935151	0.856575	0.856575	0.925943	0.785771	0.769141	0.871713	1.33207	0.808573
Stenopyga_ipassa_CAR_MANNM445	0.939394	0.789121	0.794946	0.794946	0.71911	0.868459	0.845809	0.842131	0.808441	0.963208	0.741738	0.775227	0.661598	0.84668	1.30688	0.736538	0.8668	0.905065	0.906353	0.920829	0.920829	0.954869	0.903599	0.92978	0.95193	0.762386	0.918401	0.892931	0.845454	0.839252	0.94759	0.972354	0.841663	0.838926	0.843766	0.861706	0.909576	0.877342	0.852053	0.823031	0.938145	0.85927	0.85927	0.928921	0.785771	0.771574	0.874519	1.33669	0.811025
Stenopyga_ipassa_CAR_MANNM450	0.949914	0.828432	0.834723	0.834723	0.759765	0.828463	0.845383	0.841709	0.741603	0.912303	0.744651	0.7404	0.623046	0.767999	1.30317	0.758991	0.868662	0.959409	0.960673	0.962948	0.962948	0.994096	0.944927	0.971943	0.9909	0.811106	0.939559	0.93748	0.864814	0.841313	0.89993	0.923958	0.74756	0.744819	0.749617	0.82406	0.912416	0.880239	0.835929	0.791717	0.894193	0.818791	0.818791	0.885087	0.770746	0.76047	0.863001	1.30921	0.779918
Stenopyga_extera_VGPC23383	1.03305	0.651279	0.704841	0.710912	0.626457	0.965645	0.866593	0.863348	1.01959	0.910172	0.666292	0.798741	0.902106	0.77423	0.917362	0.849026	0.590713	0.590025	0.563518	0.742045	0.742045	0.804849	0.729568	0.749856	0.799331	0.714572	0.68438	0.730887	0.696352	0.75681	0.911566	0.95187	0.76351	0.760856	0.7468	0.672291	0.973283	0.900841	1.23732	0.838379	0.711992	0.629819	0.68988	0.748583	0.822198	0.810579	0.83892	0.98094	0.778683
Stenopyga_ziela_VGPC23534	1.03179	0.729499	0.777438	0.784825	0.768418	1.04491	1.00634	1.00255	0.889826	1.07561	0.771321	0.732886	0.647677	0.760397	1.25788	0.793786	0.875505	0.934125	0.925657	0.989277	0.989277	1.05328	0.972556	0.997418	1.04976	0.869692	0.925643	0.909753	0.878417	0.901281	1.05953	1.07739	0.897679	0.89494	0.899817	0.889264	0.808515	0.786664	0.856398	0.749494	0.824888	0.767152	0.813632	0.839004	0.8012	0.761616	0.821957	1.43124	0.914845
Tarachodels_gerstaeckeri_VGPC23539	1.04681	0.94655	1.05791	1.07399	0.642301	0.660361	1.02683	1.0229	0.734674	0.81685	0.826372	0.715989	0.695926	0.589153	0.832113	0.716164	0.872218	0.908158	0.901359	1.03578	1.03578	1.11793	1.01819	1.044	1.11394	0.926567	1.0309	1.00747	0.949027	0.826477	0.580542	0.591998	0.901619	0.898905	0.903738	0.823755	0.890333	0.82146	0.88683	0.757078	0.791588	0.760912	0.767869	0.81878	0.716792	0.742618	0.69836	1.09107	1.04533
Tarachodes_feae_VGPC23390	1.13369	0.861257	1.00475	1.01998	0.823225	0.886258	1.18761	1.18289	0.865904	0.911718	0.904292	0.825359	0.826029	0.748832	1.12474	0.792961	0.877399	0.990081	0.968482	0.983611	0.983611	1.09732	0.967479	0.991503	1.09365	1.02115	1.03671	0.995446	0.867868	0.992151	0.69009	0.721929	1.0253	1.02263	1.00635	0.987927	0.959648	0.934663	0.908557	0.852958	0.815952	0.749493	0.748677	0.826536	0.667215	0.708584	0.727133	1.20764	0.941576
Tarachodes_pujoli_CAR_MANNM522	1.09886	0.942856	1.07581	1.07581	0.718145	0.753851	1.05306	1.04833	0.791041	0.788869	0.746414	0.86434	0.828917	0.736708	1.06779	0.869941	0.90092	0.970254	0.999609	1.03494	1.03494	1.04922	1.01583	1.04724	1.04936	0.949672	0.97836	0.999215	0.863654	1.00806	0.565148	0.608991	0.959035	0.956291	0.961209	1.0106	0.910446	0.931426	0.922651	0.954559	0.841985	0.781951	0.781951	0.829542	0.690026	0.743776	0.753724	0.983835	0.885143
Tenodera_superstitiosa_VGPC23576	0.884379	0.35204	0.392654	0.398578	0.699994	0.904717	0.794461	0.793647	0.943051	0.669369	0.769661	0.581034	0.8223	0.696561	0.859682	0.8536	0.37888	0.39187	0.384834	0.451859	0.451859	0.472287	0.443964	0.462632	0.471833	0.340217	0.409038	0.391611	0.367593	0.447136	0.782816	0.762218	0.802233	0.799519	0.804297	0.707594	0.858421	0.837498	1.28769	0.760781	0.595152	0.62062	0.687361	0.602135	0.909861	0.85666	0.781733	0.904975	0.741996
Theopompella_aurivillii_CAR_MANNM416	0.837392	0.595753	0.605644	0.605644	0.614705	0.528904	0.579117	0.57658	0.716042	0.487928	0.591928	0.575235	0.513623	0.451665	0.722278	0.727257	0.671175	0.676555	0.663956	0.742013	0.742013	0.780386	0.749724	0.754612	0.784504	0.707072	0.804218	0.70562	0.812187	0.650685	0.635103	0.657837	0.620226	0.617368	0.6035	0.591687	0.598877	0.571977	0.637838	0.557068	0.576902	0.53	0.53	0.587523	0.697739	0.719877	0.724405	0.793999	0.602445
Theopompella_aurivillii_VGPC23387	0.859383	0.654201	0.642623	0.647882	0.616237	0.522783	0.587984	0.602786	0.764264	0.619033	0.520227	0.591905	0.530248	0.51532	0.800134	0.810854	0.73335	0.721713	0.69168	0.858815	0.858815	0.857431	0.844614	0.869598	0.861714	0.714571	0.874424	0.8327	0.866702	0.685175	0.7329	0.786148	0.654518	0.651717	0.637822	0.664459	0.759203	0.729217	0.730573	0.66842	0.636936	0.651827	0.627815	0.623638	0.707947	0.751833	0.719272	0.841528	0.577565
Theopompella_heterochroa_VGPC23580	0.918937	0.621611	0.653165	0.662909	0.590887	0.693381	0.707723	0.705176	0.894301	0.556998	0.614101	0.590883	0.649872	0.776342	0.810478	0.768656	0.698859	0.707517	0.695384	0.977065	0.977065	1.01673	0.950994	0.978414	1.04408	0.828691	0.819174	0.818768	0.841953	0.728018	0.586594	0.600247	0.621923	0.619259	0.606318	0.69837	0.786463	0.777158	1.06615	0.758966	0.753836	0.706159	0.696222	0.78021	0.809235	0.869595	0.795084	1.0556	0.608772
Theopompella_heterochroa_CAR_MANNM402	0.922908	0.651117	0.683941	0.683941	0.657092	0.764817	0.695493	0.692841	0.945265	0.752772	0.6566	0.714106	0.745284	0.812656	0.868596	0.810253	0.862935	0.915084	0.913219	0.979605	0.979605	1.03149	0.953489	0.962197	1.03106	0.944819	0.909864	0.883113	0.888688	0.834393	0.614071	0.650656	0.600326	0.597611	0.602326	0.787123	0.846622	0.835405	1.11055	0.838503	0.834649	0.798434	0.805154	0.864935	0.825913	0.868864	0.87468	1.17015	0.602912
Theopompella_heterochroa_CAR_MANNM415	1.00552	0.691585	0.704686	0.704686	0.702685	0.775998	0.720944	0.717491	0.937311	0.753274	0.709733	0.796507	0.760853	0.795459	0.995574	0.87546	0.918697	0.994854	0.992456	1.08816	1.08816	1.06854	1.08417	1.06546	1.06546	0.936049	0.932648	0.980442	0.88803	0.910392	0.616595	0.641333	0.68343	0.680339	0.685723	0.922751	0.885846	0.909486	1.11055	0.912286	0.857638	0.844523	0.844523	0.872423	0.854811	0.882936	0.949098	1.2558	0.59402
Tismomorpha_vitripennis_VGPC23334	0.94771	0.462836	0.503363	0.506497	0.795694	0.784254	0.852653	0.869071	1.01973	0.755911	0.59444	0.555049	0.545868	0.555859	1.08313	0.921417	0.481711	0.513104	0.508623	0.75482	0.75482	0.835647	0.742072	0.765648	0.836373	0.470689	0.608779	0.618223	0.596716	0.552848	0.781378	0.781378	0.573812	0.571121	0.575795	0.682904	0.612791	0.619132	0.90897	0.589052	0.691358	0.706772	0.696209	0.661182	0.713016	0.704391	0.661477	0.841681	0.724807
Tismomorpha_vitripennis_CAR_MANNM417	1.02026	0.507166	0.534815	0.534815	0.965369	0.895489	0.92247	0.939883	1.09635	0.860018	0.685555	0.559841	0.64215	0.607803	1.07724	0.927924	0.507814	0.518174	0.5283	0.734091	0.734091	0.793245	0.721352	0.745174	0.793847	0.418402	0.586091	0.601642	0.622175	0.540477	0.88654	0.890716	0.586204	0.58346	0.588225	0.753513	0.669465	0.672231	1.00214	0.680279	0.794007	0.750395	0.758027	0.76129	0.81302	0.810252	0.774065	0.869139	0.820599
Tismomorpha_vitripennis_CAR_MANNM431	1.02056	0.507339	0.534988	0.534988	0.965634	0.895747	0.922738	0.940155	1.09666	0.860263	0.685555	0.560028	0.64215	0.608003	1.07756	0.928179	0.507988	0.518174	0.528474	0.734091	0.734091	0.793245	0.721352	0.745174	0.793847	0.418566	0.586091	0.601642	0.62236	0.540663	0.886786	0.890962	0.586204	0.58346	0.588225	0.753733	0.669465	0.672231	1.00214	0.680479	0.794236	0.750395	0.758027	0.761512	0.81302	0.810252	0.774293	0.86938	0.82082
[truncated: 116 more columns]
